# Supplementary material for: Lipids Metabolism Inhibition Antiproliferative Synergy with 5-Fluorouracil in Human Colorectal Cancer Model
Source: Int J Mol Sci. 2025 Jan 30;26(3):1186. doi: 10.3390/ijms26031186 (PMC11818398; doi:10.3390/ijms26031186)
Supplement: Supplementary file 1 [file ijms-26-01186-s001.zip]

Archive with 1 entries (1 files):
- ijms-3398743-supplementary.pdf
